# Supplementary material for: Interplay between SERCA, 4E-BP, and eIF4E in the Drosophila heart
Source: PLoS One. 2022 May 19;17(5):e0267156. doi: 10.1371/journal.pone.0267156 (PMC9119464; doi:10.1371/journal.pone.0267156)
Supplement: S2 Table — Analysis of individuals according to different ages (7 and 40 days old), strain (control, overexpression 4E-PB or TOR), and condition (i.e. starvation). (XLSX) [file pone.0267156.s004.xlsx]

## Sheet: physiological parameters
	Control flies - 7 days-old							UAS-4EBP flies - 7 days-old							Control flies - 40 days-old							UAS-4EBP flies - 40 days-old
	Heart rate (beats/min)	Amplitude (AU)	+DF/dt	-DF/dt	Tau (sec)	SERCA activity (1/sec)		Heart rate (beats/min)	Amplitude (AU)	+DF/dt	-DF/dt	Tau (sec)	SERCA activity (1/sec)		Heart rate (beats/min)	Amplitude (AU)	+DF/dt	-DF/dt	Tau (sec)	SERCA activity (1/sec)		Heart rate (beats/min)	Amplitude (AU)	+DF/dt	-DF/dt	Tau (sec)	SERCA activity (1/sec)
	97.9098	0.46167	0.44	0.3	0.1	3.68284		99	1.64139	1.28	0.68	0.12	5.66343		57.14	0.49	0.24	0.2	0.19	5.43		140.2	0.3285	0.416606	0.542754	0.149	5.03356
	109.258	0.51974	0.6	0.3	0.085	5.36913		192.8	0.771374	0.89	0.83	0.03	26.4583		48.2	0.11	0.41	0.61	0.099	7.9		52.46	1.039	0.411126	0.368078	0.298	0.479662
	96.4182	0.87871	0.4	0.34	0.199	3.68284		169	0.719357	1.42	0.58	0.08	8.68056		37.2	0.2	0.25	0.17	0.19	3.47		51.14	1.04	0.648164	0.327494	0.248	2.68998
	77.3788	0.28965	0.26	0.25	0.199	2.50623		76.59	1.48349	0.88	0.38	0.1	8.67788		48.92	0.058	0.25	0.17	0.24	4.57		87.8477	1.146	0.423916	0.351578	0.149	5.45355
	34.282	0.8293	0.19	0.18	0.397	1.08004		165.95	2.54167	1.23	1.05	0.0472727	18.064		69.47	0.56408	0.32	0.18	0.25	--		109.05	0.4737	0.506956	0.638248	0.099	8.84315
	145.07	0.1647	0.17	0.16	0.099	8.5523		187.633	0.47076	1.37	1.38	0.0547	15.274		37.98	0.5768	0.28	0.12	0.3477	--		94.6	0.5349	0.81201	0.955404	0.099	8.08772
	110.799	0.2578	0.356	0.31	0.099	8.27085		80	1.5595	0.6938	0.5624	0.12	6.5
	105	0.455925	0.3358	0.386	0.031069	--		160.93	1.14	0.68	0.58	0.04	21.6667		49.8183	0.333147	0.291667	0.241667	0.21945	5.3425		89.2163	0.76035	0.536463	0.530593	0.173667	5.09794
	135	0.35315	0.547	0.28	0.020393	--		150.72	0.55	0.38	0.47	0.07	8.03571		4.97524	0.0967003	0.02651	0.0744498	0.033688	0.942137		13.9337	0.14423	0.0663365	0.0986422	0.0333423	1.29387
	127	0.71	0.440588	0.439412	0.039	--		98.8	0.32	0.43	0.21	0.1	8.03922		6	6	6	6	6	4		6	6	6	6	6	6
	142	0.177	0.14823	0.178586	0.025	--		121.012	0.53	0.53	0.29	0.1	6.66667
	156	--	0.399226	0.38328	0.0166	--
	94.26	0.89	0.213644	0	0.04	--		136.585	1.06614	0.889436	0.637491	0.0783612	12.1569
								12.9178	0.204569	0.115325	0.103153	0.00966795	2.13629
	110.029	0.49897	0.346191	0.269791	0.103851	4.73489		11	11	11	11	11	11
	9.01773	0.0775123	0.0398709	0.0325463	0.0298324	1.06923
	13	12	13	13	13	7
	UAS-TOR
	Heart rate (beats/min)	Amplitude (AU)	+DF/dt	-DF/dt	Tau (sec)	SERCA activity (1/sec)
	56.69	0.16	0.17282	0.12228	0.06	--
	63.98	0.16	0.4395	0.4575	0.07	11.78
	272.5	0.16	0.2249	0.20336	0.04	--
	101.69	0.72	0.5841	0.35906	0.12	4.16
	167.05	0.25	0.33544	0.22545	0.06	--
	57.39	0.2135	--	--	--	--
	105	0.172	0.1936	0.1866	--	8.66
	65.454	0.1766	--	--	0.099	--
	76.8	0.3364	0.2522	0.2158	0.149	--
	102.85	0.2505	0.0992	0.1258	0.099	7.22
	111.43	0.1913	0.1294	0.1326	--	--
	88.89	0.6457	0.1564	0.193	0.132	6.31
	74.23	0.47	0.05	0.0057	0.099	8.98
	68.631	0.8002	--	--	0.1505	4.96
	100.899	0.336157	0.239778	0.202468	0.0980455	7.43857
	15.3529	0.0607956	0.0476256	0.0364963	0.0112961	0.987176
	14	14	11	11	11	7
	Starved control							Starved UAS-4EBP
	Heart rate (beats/min)	Amplitude (AU)	+DF/dt	-DF/dt	Tau (sec)	SERCA activity (1/sec)		Heart rate (beats/min)	Amplitude (AU)	+DF/dt	-DF/dt	Tau (sec)	SERCA activity (1/sec)
	177.37	0.0644	1.01	0.83	0.051	17.4244		201.18	0.61	0.65	0.45	0.06	12.5
	84.78	0.1919	1.81	1.37	0.117	8.25289		208.31	1.2	0.79	0.56	0.03	22.2222
	239.487	0.157	0.81	1.28	0.035	25.5864		259.26	0.51	0.71	0.59	0.04	--
	395.098	0.1791	1.78	1.72	0.02	47.8992		246	0.33	0.45	0.34	0.03	28.3333
	194.11	0.1	0.45	0.32	0.05	15.4		214.28	0.35	0.4	0.27	0.04	20.8333
								212.18	0.6	0.9	0.85	--	--
	218.169	0.13848	1.172	1.104	0.0546	22.9126		176.84	0.658	1.12	0.63	0.06	14.7799
	50.8893	0.0243056	0.269748	0.241963	0.016597	6.82987		237.32	0.167	0.43	0.34	0.04
	5	5	5	5	5	5		--	0.27	0.36	0.31	0.07	11.4286
								219.421	0.521667	0.645556	0.482222	0.04625	18.3496
								9.41328	0.101935	0.0867165	0.0635692	0.0053243	2.68143
								8	9	9	9	8	6
